# Supplementary material for: Lithium in drinking water and crime rates in Japan: cross-sectional study
Source: BJPsych Open. 2020 Oct 15;6(6):e122. doi: 10.1192/bjo.2020.63 (PMC7576670; doi:10.1192/bjo.2020.63)
Supplement: Supplementary file 1 [file S2056472420000630sup001.zip]

Archive with 4 entries (4 files):
- coi_disclosure(Ishii).pdf
- coi_disclosure_(Terao).pdf
- Hirawkawa_coi_disclosure_(1).pdf
- Kohno_coi_disclosure_(1).pdf
